# Supplementary material for: Rapid SABRE Catalyst Scavenging Using Functionalized Silicas
Source: Molecules. 2022 Jan 6;27(2):332. doi: 10.3390/molecules27020332 (PMC8778821; doi:10.3390/molecules27020332)
Supplement: Supplementary file 1 [file molecules-27-00332-s001.zip]

Archive with 1 entries (1 files):
- molecules-1471092-supplementary.pdf
